# Supplementary material for: Can Acute Neurological Disease Cause Cardiomyopathy in Horses?
Source: Animals (Basel). 2025 May 16;15(10):1447. doi: 10.3390/ani15101447 (PMC12108328; doi:10.3390/ani15101447)
Supplement: Supplementary file 1 [file animals-15-01447-s001.zip]

Archive with 6 entries (6 files):
- S1.avi
- __MACOSX/._S1.avi
- S2.wmv
- __MACOSX/._S2.wmv
- S3.wmv
- __MACOSX/._S3.wmv
